# Supplementary material for: Development of a Hydrogel Platform with GBM and Microglia: A Potential Glioblastoma Tumor Model
Source: ACS Appl Bio Mater. 2025 Aug 25;8(9):7757–70. doi: 10.1021/acsabm.5c00735 (PMC12442066; doi:10.1021/acsabm.5c00735)
Supplement: Supplementary file 2 [file mt5c00735_si_002.xlsx]

## Sheet: Sheet1
protein.key	protein.Entry	protein.Accession	protein.Description	protein.dataBaseType	protein.score	protein.avgMass	protein.MatchedProducts	protein.matchedPeptides	protein.digestPeps	protein.seqCover(%)	protein.MatchedPeptideIntenSum	protein.top3MatchedPeptideIntenSum	protein.MatchedProductIntenSum	protein.fmolOnColumn	protein.ngramOnColumn	protein.AutoCurate	protein.Key_ForHomologs
41933	XP_019813520.1	XP_019813520.1	PREDICTED: collagen alpha-3(VI) chain [Bos indicus]	Regular	119022300	3499175429	812	80	267	36.68	68679470000000	15497990000000	16692640000000			Green	87980 87981 87982 87983 87984 87985 124353 124354 124355 124356 124357 124358 124359
124354	XP_027393799.1	XP_027393799.1	collagen alpha-3(VI) chain isoform X2 [Bos indicus x Bos taurus]	Regular	118992400	3493329190	780	77	269	35.30	67393650000000	0	164320000000			Green	41933 87980 87981 87982 87983 87984 87985 124353 124355 124356 124357 124358 124359
124353	XP_027393798.1	XP_027393798.1	collagen alpha-3(VI) chain isoform X1 [Bos indicus x Bos taurus]	Regular	118992400	3503601051	781	78	270	35.81	6745450000000	0	16435580000000			Green	41933 87980 87981 87982 87983 87984 87985 124354 124355 124356 124357 124358 124359
87980	XP_024846030.1	XP_024846030.1	collagen alpha-3(VI) chain isoform X1 [Bos taurus]	Regular	118889800	3503460317	779	78	269	34.91	67625110000000	0	164580000000			Green	41933 87981 87982 87983 87984 87985 124353 124354 124355 124356 124357 124358 124359
87983	XP_024846033.1	XP_024846033.1	collagen alpha-3(VI) chain isoform X4 [Bos taurus]	Regular	118876700	3065787368	767	75	240	36.86	67609040000000	0	16412810000000			Green	41933 87980 87981 87982 87984 87985 124353 124354 124355 124356 124357 124358 124359
87982	XP_024846032.1	XP_024846032.1	collagen alpha-3(VI) chain isoform X3 [Bos taurus]	Regular	118876700	3280130832	779	77	252	36.73	67623110000000	0	16456490000000			Green	41933 87980 87981 87983 87984 87985 124353 124354 124355 124356 124357 124358 124359
124357	XP_027393802.1	XP_027393802.1	collagen alpha-3(VI) chain isoform X5 [Bos indicus x Bos taurus]	Regular	118850800	3065647968	763	74	241	36.26	67436590000000	0	1638570000000			Green	41933 87980 87981 87982 87983 87984 87985 124353 124354 124355 124356 124358 124359
124356	XP_027393801.1	XP_027393801.1	collagen alpha-3(VI) chain isoform X4 [Bos indicus x Bos taurus]	Regular	118850800	3279991432	775	76	253	36.17	67450660000000	0	16429380000000			Green	41933 87980 87981 87982 87983 87984 87985 124353 124354 124355 124357 124358 124359
124355	XP_027393800.1	XP_027393800.1	collagen alpha-3(VI) chain isoform X3 [Bos indicus x Bos taurus]	Regular	118422900	3286315839	770	77	259	37.18	67370910000000	0	16385980000000			Green	41933 87980 87981 87982 87983 87984 87985 124353 124354 124356 124357 124358 124359
87981	XP_024846031.1	XP_024846031.1	collagen alpha-3(VI) chain isoform X2 [Bos taurus]	Regular	118320200	3286175105	768	77	258	36.23	67541530000000	0	16408410000000			Green	41933 87980 87982 87983 87984 87985 124353 124354 124355 124356 124357 124358 124359
87984	XP_024846034.1	XP_024846034.1	collagen alpha-3(VI) chain isoform X5 [Bos taurus]	Regular	118307200	2848502156	756	74	229	38.53	67525460000000	0	16363220000000			Green	41933 87980 87981 87982 87983 87985 124353 124354 124355 124356 124357 124358 124359
124358	XP_027393803.1	XP_027393803.1	collagen alpha-3(VI) chain isoform X6 [Bos indicus x Bos taurus]	Regular	118281200	2848362756	752	73	230	37.88	67353010000000	0	1633610000000			Green	41933 87980 87981 87982 87983 87984 87985 124353 124354 124355 124356 124357 124359
87985	XP_024846035.1	XP_024846035.1	collagen alpha-3(VI) chain isoform X6 [Bos taurus]	Regular	117494100	2636488303	727	69	210	38.53	65969820000000	0	16108340000000			Green	41933 87980 87981 87982 87983 87984 124353 124354 124355 124356 124357 124358 124359
124359	XP_027393804.1	XP_027393804.1	collagen alpha-3(VI) chain isoform X7 [Bos indicus x Bos taurus]	Regular	117468100	2636348903	723	68	211	37.83	65797370000000	0	16081220000000			Green	41933 87980 87981 87982 87983 87984 87985 124353 124354 124355 124356 124357 124358
12204	NP_776371.1	NP_776371.1	mimecan precursor [Bos taurus]	Regular	51673960	344666101	90	11	28	38.46	3125616	1260082	965124			Green	50549 136665 136666 136667
136666	XP_027406111.1	XP_027406111.1	mimecan isoform X1 [Bos indicus x Bos taurus]	Regular	51583040	345516724	82	9	30	35.12	2919073	0	798087			Green	12204 50549 136665 136667
136665	XP_027406110.1	XP_027406110.1	mimecan isoform X1 [Bos indicus x Bos taurus]	Regular	51583040	345516724	82	9	30	35.12	2919073	0	798087			Green	12204 50549 136666 136667
50549	XP_019822136.1	XP_019822136.1	PREDICTED: mimecan [Bos indicus]	Regular	51583040	344375685	82	9	29	35.12	2919073	0	798087			Green	12204 136665 136666 136667
134495	XP_027403940.1	XP_027403940.1	collagen alpha-1(VI) chain [Bos indicus x Bos taurus]	Regular	50901540	1098374449	299	32	81	54.43	296080000000	0	6094290			Green	8362 47561
47561	XP_019819148.1	XP_019819148.1	PREDICTED: collagen alpha-1(VI) chain [Bos indicus]	Regular	50901540	1098994699	295	30	81	49.27	2959470000000	0	6069205			Green	8362 134495
8362	NP_001137337.1	NP_001137337.1	collagen alpha-1(VI) chain precursor [Bos taurus]	Regular	50901540	1098114070	302	32	81	54.43	30285560000000	9299558	6160280			Green	47561 134495
136667	XP_027406112.1	XP_027406112.1	mimecan isoform X2 [Bos indicus x Bos taurus]	Regular	50213300	284025871	76	8	25	39.02	2799563	0	754735			Green	12204 50549 136665 136666
119587	XP_027389032.1	XP_027389032.1	biglycan [Bos indicus x Bos taurus]	Regular	48512480	419893136	158	15	28	49.59	18273710000000	0	3517941			Green	13284 26153 40088 119586
119586	XP_027389031.1	XP_027389031.1	biglycan [Bos indicus x Bos taurus]	Regular	48512480	419893136	158	15	28	49.59	18273710000000	0	3517941			Green	13284 26153 40088 119587
26153	XP_005227715.1	XP_005227715.1	biglycan isoform X1 [Bos taurus]	Regular	48512480	419893136	158	15	28	49.59	18273710000000	0	3517941			Green	13284 40088 119586 119587
13284	NP_847888.2	NP_847888.2	biglycan precursor [Bos taurus]	Regular	48512480	419893136	162	15	28	49.59	18595910000000	7007680	3560771			Green	26153 40088 119586 119587
134511	XP_027403956.1	XP_027403956.1	collagen alpha-2(VI) chain isoform X1 [Bos indicus x Bos taurus]	Regular	45593410	1105472318	300	30	87	35.93	25483680000000	0	5229952			Green	3037 16838 26738 47633 134520 134530
16838	XP_005202110.1	XP_005202110.1	collagen alpha-2(VI) chain isoform X1 [Bos taurus]	Regular	45593410	1105192184	302	30	87	35.93	25733640000000	7487776	5253181			Green	3037 26738 47633 134511 134520 134530
150530	XP_027419975.1	XP_027419975.1	prolargin [Bos indicus x Bos taurus]	Regular	38550760	441000561	97	14	29	53.28	8467653	0	2170811			Green	12686 22243 60472
22243	XP_005216708.2	XP_005216708.2	prolargin isoform X1 [Bos taurus]	Regular	38550760	441000561	97	14	29	53.28	8467653	0	2170811			Green	12686 60472 150530
12686	NP_776859.1	NP_776859.1	prolargin precursor [Bos taurus]	Regular	38550760	440820170	100	14	29	53.28	8541411	3314791	2177847			Green	22243 60472 150530
17348	XP_005203381.2	XP_005203381.2	basement membrane-specific heparan sulfate proteoglycan core protein isoform X1 [Bos taurus]	Regular	38188830	4968093360	418	63	257	28.92	11120430000000	2909950	4261804			Green	27046 27047 27048 27049 33965 33967 33968 33970 33971 33972 33973 68558 68572 80547 107484 107493 107502 107509 107516 107522 107533 107539 107542
80547	XP_024838593.1	XP_024838593.1	basement membrane-specific heparan sulfate proteoglycan core protein isoform X6 [Bos taurus]	Regular	38123870	4931461987	409	60	254	45958	10918460000000	0	4243660			Green	17348 27046 27047 27048 27049 33965 33967 33968 33970 33971 33972 33973 68558 68572 107484 107493 107502 107509 107516 107522 107533 107539 107542
33967	XP_015316341.2	XP_015316341.2	basement membrane-specific heparan sulfate proteoglycan core protein isoform X5 [Bos taurus]	Regular	38123870	4952715568	409	60	257	28.00	10918460000000	0	4243660			Green	17348 27046 27047 27048 27049 33965 33968 33970 33971 33972 33973 68558 68572 80547 107484 107493 107502 107509 107516 107522 107533 107539 107542
33965	XP_015316336.2	XP_015316336.2	basement membrane-specific heparan sulfate proteoglycan core protein isoform X2 [Bos taurus]	Regular	38123870	4967382572	409	60	257	27.90	10918460000000	0	4243660			Green	17348 27046 27047 27048 27049 33967 33968 33970 33971 33972 33973 68558 68572 80547 107484 107493 107502 107509 107516 107522 107533 107539 107542
27047	XP_010800954.2	XP_010800954.2	basement membrane-specific heparan sulfate proteoglycan core protein isoform X4 [Bos taurus]	Regular	38123870	4965060641	409	60	257	27.91	10918460000000	0	4243660			Green	17348 27046 27048 27049 33965 33967 33968 33970 33971 33972 33973 68558 68572 80547 107484 107493 107502 107509 107516 107522 107533 107539 107542
27046	XP_010800953.2	XP_010800953.2	basement membrane-specific heparan sulfate proteoglycan core protein isoform X3 [Bos taurus]	Regular	38123870	4966802205	409	60	257	27.90	10918460000000	0	4243660			Green	17348 27047 27048 27049 33965 33967 33968 33970 33971 33972 33973 68558 68572 80547 107484 107493 107502 107509 107516 107522 107533 107539 107542
33972	XP_015316346.2	XP_015316346.2	basement membrane-specific heparan sulfate proteoglycan core protein isoform X10 [Bos taurus]	Regular	37996450	4795838269	400	59	245	28.41	10827380000000	0	4215684			Green	17348 27046 27047 27048 27049 33965 33967 33968 33970 33971 33973 68558 68572 80547 107484 107493 107502 107509 107516 107522 107533 107539 107542
33971	XP_015316345.2	XP_015316345.2	basement membrane-specific heparan sulfate proteoglycan core protein isoform X9 [Bos taurus]	Regular	37996450	4796549057	400	59	245	28.41	10827380000000	0	4215684			Green	17348 27046 27047 27048 27049 33965 33967 33968 33970 33972 33973 68558 68572 80547 107484 107493 107502 107509 107516 107522 107533 107539 107542
33970	XP_015316344.2	XP_015316344.2	basement membrane-specific heparan sulfate proteoglycan core protein isoform X8 [Bos taurus]	Regular	37996450	4811926849	400	59	245	28.30	10827380000000	0	4215684			Green	17348 27046 27047 27048 27049 33965 33967 33968 33971 33972 33973 68558 68572 80547 107484 107493 107502 107509 107516 107522 107533 107539 107542
27049	XP_010800958.2	XP_010800958.2	basement membrane-specific heparan sulfate proteoglycan core protein isoform X13 [Bos taurus]	Regular	37996450	4791514395	400	59	245	28.44	10827380000000	0	4215684			Green	17348 27046 27047 27048 33965 33967 33968 33970 33971 33972 33973 68558 68572 80547 107484 107493 107502 107509 107516 107522 107533 107539 107542
27048	XP_010800957.2	XP_010800957.2	basement membrane-specific heparan sulfate proteoglycan core protein isoform X12 [Bos taurus]	Regular	37996450	4793516338	400	59	245	28.43	10827380000000	0	4215684			Green	17348 27046 27047 27049 33965 33967 33968 33970 33971 33972 33973 68558 68572 80547 107484 107493 107502 107509 107516 107522 107533 107539 107542
33968	XP_015316342.2	XP_015316342.2	basement membrane-specific heparan sulfate proteoglycan core protein isoform X7 [Bos taurus]	Regular	37951460	4866209375	402	59	251	27.78	10874090000000	0	4224640			Green	17348 27046 27047 27048 27049 33965 33967 33970 33971 33972 33973 68558 68572 80547 107484 107493 107502 107509 107516 107522 107533 107539 107542
33973	XP_015316348.2	XP_015316348.2	basement membrane-specific heparan sulfate proteoglycan core protein isoform X11 [Bos taurus]	Regular	38010540	4239498738	392	52	219	30.16	10654190000000	0	4177517			Green	17348 27046 27047 27048 27049 33965 33967 33968 33970 33971 33972 68558 68572 80547 107484 107493 107502 107509 107516 107522 107533 107539 107542
107542	XP_027376987.1	XP_027376987.1	basement membrane-specific heparan sulfate proteoglycan core protein isoform X9 [Bos indicus x Bos taurus]	Regular	37727410	4791475127	387	56	245	26.85	10362660000000	0	4130281			Green	17348 27046 27047 27048 27049 33965 33967 33968 33970 33971 33972 33973 68558 68572 80547 107484 107493 107502 107509 107516 107522 107533 107539
107539	XP_027376984.1	XP_027376984.1	basement membrane-specific heparan sulfate proteoglycan core protein isoform X8 [Bos indicus x Bos taurus]	Regular	37727410	4793477070	387	56	245	26.83	10362660000000	0	4130281			Green	17348 27046 27047 27048 27049 33965 33967 33968 33970 33971 33972 33973 68558 68572 80547 107484 107493 107502 107509 107516 107522 107533 107542
107522	XP_027376967.1	XP_027376967.1	basement membrane-specific heparan sulfate proteoglycan core protein isoform X6 [Bos indicus x Bos taurus]	Regular	37727410	4795799001	387	56	245	26.82	10362660000000	0	4130281			Green	17348 27046 27047 27048 27049 33965 33967 33968 33970 33971 33972 33973 68558 68572 80547 107484 107493 107502 107509 107516 107533 107539 107542
107516	XP_027376961.1	XP_027376961.1	basement membrane-specific heparan sulfate proteoglycan core protein isoform X5 [Bos indicus x Bos taurus]	Regular	37727410	4796509789	387	56	245	26.82	10362660000000	0	4130281			Green	17348 27046 27047 27048 27049 33965 33967 33968 33970 33971 33972 33973 68558 68572 80547 107484 107493 107502 107509 107522 107533 107539 107542
107509	XP_027376954.1	XP_027376954.1	basement membrane-specific heparan sulfate proteoglycan core protein isoform X4 [Bos indicus x Bos taurus]	Regular	37727410	4808854862	387	56	245	26.73	10362660000000	0	4130281			Green	17348 27046 27047 27048 27049 33965 33967 33968 33970 33971 33972 33973 68558 68572 80547 107484 107493 107502 107516 107522 107533 107539 107542
107502	XP_027376947.1	XP_027376947.1	basement membrane-specific heparan sulfate proteoglycan core protein isoform X3 [Bos indicus x Bos taurus]	Regular	37727410	4810596426	387	56	245	26.72	10362660000000	0	4130281			Green	17348 27046 27047 27048 27049 33965 33967 33968 33970 33971 33972 33973 68558 68572 80547 107484 107493 107509 107516 107522 107533 107539 107542
107493	XP_027376938.1	XP_027376938.1	basement membrane-specific heparan sulfate proteoglycan core protein isoform X2 [Bos indicus x Bos taurus]	Regular	37727410	4811176793	387	56	245	26.72	10362660000000	0	4130281			Green	17348 27046 27047 27048 27049 33965 33967 33968 33970 33971 33972 33973 68558 68572 80547 107484 107502 107509 107516 107522 107533 107539 107542
107484	XP_027376929.1	XP_027376929.1	basement membrane-specific heparan sulfate proteoglycan core protein isoform X1 [Bos indicus x Bos taurus]	Regular	37727410	4811887581	387	56	245	26.71	10362660000000	0	4130281			Green	17348 27046 27047 27048 27049 33965 33967 33968 33970 33971 33972 33973 68558 68572 80547 107493 107502 107509 107516 107522 107533 107539 107542
107533	XP_027376978.1	XP_027376978.1	basement membrane-specific heparan sulfate proteoglycan core protein isoform X7 [Bos indicus x Bos taurus]	Regular	37555010	4710003596	380	55	239	26.57	10318280000000	0	4111261			Green	17348 27046 27047 27048 27049 33965 33967 33968 33970 33971 33972 33973 68558 68572 80547 107484 107493 107502 107509 107516 107522 107539 107542
134530	XP_027403975.1	XP_027403975.1	collagen alpha-2(VI) chain isoform X3 [Bos indicus x Bos taurus]	Regular	33557820	885764541	171	18	69	26.39	14409740000000	0	2808689			Green	3037 16838 26738 47633 134511 134520
134520	XP_027403965.1	XP_027403965.1	collagen alpha-2(VI) chain isoform X2 [Bos indicus x Bos taurus]	Regular	33557820	992885887	177	21	76	32.83	14418740000000	0	2833443			Green	3037 16838 26738 47633 134511 134530
26738	XP_010799975.1	XP_010799975.1	collagen alpha-2(VI) chain isoform X2 [Bos taurus]	Regular	33557820	885764541	171	18	69	26.39	14409740000000	0	2808689			Green	3037 16838 47633 134511 134520 134530
3037	NP_001068594.1	NP_001068594.1	collagen alpha-2(VI) chain precursor [Bos taurus]	Regular	33557820	982762974	181	21	76	33.15	14809760000000	0	2842819			Green	16838 26738 47633 134511 134520 134530
107758	XP_027377203.1	XP_027377203.1	cochlin [Bos indicus x Bos taurus]	Regular	29258880	602796263	74	13	53	29.82	2672652	0	884017			Green	4778 67600 107757
107757	XP_027377202.1	XP_027377202.1	cochlin [Bos indicus x Bos taurus]	Regular	29258880	602796263	74	13	53	29.82	2672652	0	884017			Green	4778 67600 107758
4778	NP_001071310.1	NP_001071310.1	cochlin precursor [Bos taurus]	Regular	29258880	602786850	78	13	53	29.82	2687677	1928851	893904			Green	67600 107757 107758
44316	XP_019815903.1	XP_019815903.1	PREDICTED: decorin [Bos indicus]	Regular	28584240	401342697	96	13	26	52.50	7430354	0	1428222			Green	12164 18368 44315 89056 129532 129534
44315	XP_019815902.1	XP_019815902.1	PREDICTED: decorin [Bos indicus]	Regular	28584240	401342697	96	13	26	52.50	7430354	3548257	1428222			Green	12164 18368 44316 89056 129532 129534
89056	XP_024847106.1	XP_024847106.1	decorin isoform X1 [Bos taurus]	Regular	27851360	402213479	94	13	26	51.39	7422007	0	1408211			Green	12164 18368 44315 44316 129532 129534
18368	XP_005206096.1	XP_005206096.1	decorin isoform X1 [Bos taurus]	Regular	27851360	402213479	94	13	26	51.39	7422007	0	1408211			Green	12164 44315 44316 89056 129532 129534
12164	NP_776331.2	NP_776331.2	decorin precursor [Bos taurus]	Regular	27851360	402213479	94	13	26	51.39	7424399	0	1408211			Green	18368 44315 44316 89056 129532 129534
129534	XP_027398979.1	XP_027398979.1	decorin [Bos indicus x Bos taurus]	Regular	27474730	401913217	90	12	26	45.00	7393668	0	1390832			Green	12164 18368 44315 44316 89056 129532
129532	XP_027398977.1	XP_027398977.1	decorin [Bos indicus x Bos taurus]	Regular	27474730	401913217	90	12	26	45.00	7393668	0	1390832			Green	12164 18368 44315 44316 89056 129534
148044	XP_027417489.1	XP_027417489.1	collagen alpha-1(XIV) chain isoform X2 [Bos indicus x Bos taurus]	Regular	26362350	1939281585	214	27	115	28.34	9041158	0	3046364			Green	21896 21897 36243 36244 57855 99607 148043
148043	XP_027417488.1	XP_027417488.1	collagen alpha-1(XIV) chain isoform X1 [Bos indicus x Bos taurus]	Regular	26362350	1955589979	214	27	115	45928	9041158	0	3046364			Green	21896 21897 36243 36244 57855 99607 148044
21897	XP_005215776.1	XP_005215776.1	collagen alpha-1(XIV) chain isoform X4 [Bos taurus]	Regular	26362350	1939581848	214	27	115	28.34	9041158	3273279	3046364			Green	21896 36243 36244 57855 99607 148043 148044
21896	XP_005215774.1	XP_005215774.1	collagen alpha-1(XIV) chain isoform X3 [Bos taurus]	Regular	26362350	1955890242	216	27	115	45928	9223442	0	3053040			Green	21897 36243 36244 57855 99607 148043 148044
99607	XP_024857663.1	XP_024857663.1	collagen alpha-1(XIV) chain isoform X1 [Bos taurus]	Regular	26332200	2045430220	213	26	119	26.91	9036643	0	3045649			Green	21896 21897 36243 36244 57855 148043 148044
36244	XP_015330047.1	XP_015330047.1	collagen alpha-1(XIV) chain isoform X2 [Bos taurus]	Regular	26332200	2029121826	213	26	119	27.14	9036643	0	3045649			Green	21896 21897 36243 57855 99607 148043 148044
36243	XP_015330046.1	XP_015330046.1	collagen alpha-1(XIV) chain isoform X1 [Bos taurus]	Regular	26332200	2045430220	213	26	119	26.91	9036643	0	3045649			Green	21896 21897 36244 57855 99607 148043 148044
68558	XP_019840145.1	XP_019840145.1	PREDICTED: basement membrane-specific heparan sulfate proteoglycan core protein-like [Bos indicus]	Regular	21251880	767336841	79	11	37	35.80	2264443	0	1016759			Green	17348 27046 27047 27048 27049 33965 33967 33968 33970 33971 33972 33973 80547 107484 107493 107502 107509 107516 107522 107533 107539 107542
150529	XP_027419974.1	XP_027419974.1	fibromodulin [Bos indicus x Bos taurus]	Regular	20505770	434369148	91	7	21	24.73	7395495	0	1972612			Green	12315 60618
60618	XP_019832205.1	XP_019832205.1	PREDICTED: fibromodulin [Bos indicus]	Regular	20505770	434369148	91	7	21	24.73	7395495	0	1972612			Green	12315 150529
12315	NP_776483.1	NP_776483.1	fibromodulin precursor [Bos taurus]	Regular	20505770	433327632	96	7	21	24.80	7474232	3410386	2000150			Green	60618 150529
129536	XP_027398981.1	XP_027398981.1	lumican [Bos indicus x Bos taurus]	Regular	11510520	390986577	58	6	21	22.81	4166271	0	816341			Green	12192 18369 44314 129535
129535	XP_027398980.1	XP_027398980.1	lumican [Bos indicus x Bos taurus]	Regular	11510520	390986577	58	6	21	22.81	4166271	0	816341			Green	12192 18369 44314 129536
44314	XP_019815901.1	XP_019815901.1	PREDICTED: lumican [Bos indicus]	Regular	11510520	389704835	58	6	19	22.81	4166271	0	816341			Green	12192 18369 129535 129536
18369	XP_005206099.1	XP_005206099.1	lumican isoform X1 [Bos taurus]	Regular	11510520	390986577	58	6	21	22.81	4166271	0	816341			Green	12192 44314 129535 129536
12192	NP_776359.1	NP_776359.1	lumican precursor [Bos taurus]	Regular	11510520	390986577	58	6	21	22.81	4166271	2067008	816341			Green	18369 44314 129535 129536
2644	NP_001039712.2	NP_001039712.2	laminin subunit beta-2 precursor [Bos taurus]	Regular	11324440	2031099103	227	35	147	22.70	7357807	2205651	2821957			Green	31581 68148 109327 109329
109329	XP_027378774.1	XP_027378774.1	laminin subunit beta-2 [Bos indicus x Bos taurus]	Regular	11112170	2030548737	205	30	146	20.75	6497830	0	2502742			Green	2644 31581 68148 109327
109327	XP_027378772.1	XP_027378772.1	laminin subunit beta-2 [Bos indicus x Bos taurus]	Regular	11112170	2030548737	205	30	146	20.75	6497830	0	2502742			Green	2644 31581 68148 109329
31581	XP_010816035.2	XP_010816035.2	laminin subunit beta-2 isoform X1 [Bos taurus]	Regular	10607560	1945858873	205	32	145	22.87	6953751	0	2775249			Green	2644 68148 109327 109329
130546	XP_027399991.1	XP_027399991.1	extracellular superoxide dismutase [Cu-Zn] isoform X2 [Bos indicus x Bos taurus]	Regular	6906991	265487678	24	3	19	32.78	111016	0	87471			Yellow	5582 19013 19014 35018 35019 46497 46498 46499 46500 90990 90991 130541 130542 130543 130545
130545	XP_027399990.1	XP_027399990.1	extracellular superoxide dismutase [Cu-Zn] isoform X2 [Bos indicus x Bos taurus]	Regular	6906991	265487678	24	3	19	32.78	111016	0	87471			Yellow	5582 19013 19014 35018 35019 46497 46498 46499 46500 90990 90991 130541 130542 130543 130546
90991	XP_024849042.1	XP_024849042.1	extracellular superoxide dismutase [Cu-Zn] isoform X3 [Bos taurus]	Regular	6906991	265757935	24	3	19	32.78	111016	0	87471			Yellow	5582 19013 19014 35018 35019 46497 46498 46499 46500 90990 130541 130542 130543 130545 130546
46500	XP_019818087.1	XP_019818087.1	PREDICTED: extracellular superoxide dismutase [Cu-Zn] isoform X2 [Bos indicus]	Regular	6906991	264616896	24	3	18	32.78	111016	0	87471			Yellow	5582 19013 19014 35018 35019 46497 46498 46499 90990 90991 130541 130542 130543 130545 130546
46499	XP_019818086.1	XP_019818086.1	PREDICTED: extracellular superoxide dismutase [Cu-Zn] isoform X2 [Bos indicus]	Regular	6906991	264616896	24	3	18	32.78	111016	0	87471			Yellow	5582 19013 19014 35018 35019 46497 46498 46500 90990 90991 130541 130542 130543 130545 130546
35019	XP_015327049.1	XP_015327049.1	extracellular superoxide dismutase [Cu-Zn] isoform X3 [Bos taurus]	Regular	6906991	265757935	24	3	19	32.78	111016	0	87471			Yellow	5582 19013 19014 35018 46497 46498 46499 46500 90990 90991 130541 130542 130543 130545 130546
19014	XP_005207846.1	XP_005207846.1	extracellular superoxide dismutase [Cu-Zn] isoform X3 [Bos taurus]	Regular	6906991	265757935	24	3	19	32.78	111016	0	87471			Yellow	5582 19013 35018 35019 46497 46498 46499 46500 90990 90991 130541 130542 130543 130545 130546
5582	NP_001076079.1	NP_001076079.1	extracellular superoxide dismutase [Cu-Zn] precursor [Bos taurus]	Regular	6906991	265757935	24	3	19	32.78	111016	166458	87471			Yellow	19013 19014 35018 35019 46497 46498 46499 46500 90990 90991 130541 130542 130543 130545 130546
137305	XP_027406750.1	XP_027406750.1	collagen alpha-1(XII) chain isoform X2 [Bos indicus x Bos taurus]	Regular	6875243	3342105240	250	44	208	43374	9507789	0	2887972			Green	11336 20078 20079 28825 50852 137304 137306
137304	XP_027406749.1	XP_027406749.1	collagen alpha-1(XII) chain isoform X1 [Bos indicus x Bos taurus]	Regular	6875243	3401329771	250	44	210	45698	9507789	0	2887972			Green	11336 20078 20079 28825 50852 137305 137306
20079	XP_005210722.2	XP_005210722.2	collagen alpha-1(XII) chain isoform X2 [Bos taurus]	Regular	6875243	3341984696	250	44	208	43374	9507789	0	2887972			Green	11336 20078 28825 50852 137304 137305 137306
20078	XP_005210721.2	XP_005210721.2	collagen alpha-1(XII) chain isoform X1 [Bos taurus]	Regular	6875243	3401209227	250	44	210	45698	9507789	0	2887972			Green	11336 20079 28825 50852 137304 137305 137306
11336	NP_001193426.2	NP_001193426.2	collagen alpha-1(XII) chain precursor [Bos taurus]	Regular	6875243	3341984696	250	44	208	43374	9507789	2939879	2887972			Green	20078 20079 28825 50852 137304 137305 137306
137306	XP_027406751.1	XP_027406751.1	collagen alpha-1(XII) chain isoform X3 [Bos indicus x Bos taurus]	Regular	6765074	2126779941	226	38	128	14.92	9197445	0	2727518			Green	11336 20078 20079 28825 50852 137304 137305
28825	XP_010806670.2	XP_010806670.2	collagen alpha-1(XII) chain isoform X3 [Bos taurus]	Regular	6765074	2126779941	226	38	128	14.92	9197445	0	2727518			Green	11336 20078 20079 50852 137304 137305 137306
151883	XP_027421328.1	XP_027421328.1	laminin subunit gamma-1 [Bos indicus x Bos taurus]	Regular	6467155	1833956669	80	14	133	45820	3728407	0	696651			Green	11570 60221
11570	NP_001193746.1	NP_001193746.1	laminin subunit gamma-1 precursor [Bos taurus]	Regular	6467155	1833227202	80	14	132	45820	3743119	1783058	696651			Green	60221 151883
50852	XP_019822439.1	XP_019822439.1	PREDICTED: LOW QUALITY PROTEIN: collagen alpha-1(XII) chain [Bos indicus]	Regular	5041187	3519022426	223	43	217	17746	9121167	0	2813839			Green	11336 20078 20079 28825 137304 137305 137306
126510	XP_027395955.1	XP_027395955.1	collagen alpha-2(I) chain [Bos indicus x Bos taurus]	Regular	4928463	1295769478	150	27	101	30103	2187510000000	0	8627837			Green	12771 43662
43662	XP_019815249.1	XP_019815249.1	PREDICTED: collagen alpha-2(I) chain [Bos indicus]	Regular	4928463	1294778152	141	26	100	30103	21830990000000	0	8572411			Green	12771 126510
12771	NP_776945.1	NP_776945.1	collagen alpha-2(I) chain precursor [Bos taurus]	Regular	4928463	1295769478	152	27	101	30103	2273820000000	11672340000000	8713668			Green	43662 126510
130543	XP_027399988.1	XP_027399988.1	extracellular superoxide dismutase [Cu-Zn] isoform X1 [Bos indicus x Bos taurus]	Regular	4743669	278193200	15	2	19	18.65	104653	0	58517			Yellow	5582 19013 19014 35018 35019 46497 46498 46499 46500 90990 90991 130541 130542 130545 130546
130542	XP_027399987.1	XP_027399987.1	extracellular superoxide dismutase [Cu-Zn] isoform X1 [Bos indicus x Bos taurus]	Regular	4743669	278193200	15	2	19	18.65	104653	0	58517			Yellow	5582 19013 19014 35018 35019 46497 46498 46499 46500 90990 90991 130541 130543 130545 130546
130541	XP_027399986.1	XP_027399986.1	extracellular superoxide dismutase [Cu-Zn] isoform X1 [Bos indicus x Bos taurus]	Regular	4743669	278193200	15	2	19	18.65	104653	0	58517			Yellow	5582 19013 19014 35018 35019 46497 46498 46499 46500 90990 90991 130542 130543 130545 130546
90990	XP_024849041.1	XP_024849041.1	extracellular superoxide dismutase [Cu-Zn] isoform X1 [Bos taurus]	Regular	4743669	330190968	15	2	23	15.72	104653	0	58517			Yellow	5582 19013 19014 35018 35019 46497 46498 46499 46500 90991 130541 130542 130543 130545 130546
46498	XP_019818085.1	XP_019818085.1	PREDICTED: extracellular superoxide dismutase [Cu-Zn] isoform X1 [Bos indicus]	Regular	4743669	277322418	15	2	18	18.65	104653	0	58517			Yellow	5582 19013 19014 35018 35019 46497 46499 46500 90990 90991 130541 130542 130543 130545 130546
46497	XP_019818084.1	XP_019818084.1	PREDICTED: extracellular superoxide dismutase [Cu-Zn] isoform X1 [Bos indicus]	Regular	4743669	277322418	15	2	18	18.65	104653	0	58517			Yellow	5582 19013 19014 35018 35019 46498 46499 46500 90990 90991 130541 130542 130543 130545 130546
35018	XP_015327048.1	XP_015327048.1	extracellular superoxide dismutase [Cu-Zn] isoform X2 [Bos taurus]	Regular	4743669	278463457	15	2	19	18.65	104653	0	58517			Yellow	5582 19013 19014 35019 46497 46498 46499 46500 90990 90991 130541 130542 130543 130545 130546
19013	XP_005207844.1	XP_005207844.1	extracellular superoxide dismutase [Cu-Zn] isoform X2 [Bos taurus]	Regular	4743669	278463457	15	2	19	18.65	104653	0	58517			Yellow	5582 19014 35018 35019 46497 46498 46499 46500 90990 90991 130541 130542 130543 130545 130546
144318	XP_027413763.1	XP_027413763.1	collagen alpha-2(IV) chain [Bos indicus x Bos taurus]	Regular	4659329	1686927674	115	21	115	12754	4461160	0	1162092			Green	8567 55819 61775 97884 101350
97884	XP_024855939.1	XP_024855939.1	collagen alpha-2(IV) chain [Bos taurus]	Regular	4659329	1686407319	115	21	115	12754	4461160	3263069	1162092			Green	8567 55819 61775 101350 144318
12310	NP_776478.1	NP_776478.1	fibrillin-1 precursor [Bos taurus]	Regular	4417550	3328378046	145	34	201	31260	3197339	1547314	1350196			Green	35683 51827 140425
55819	XP_019827406.1	XP_019827406.1	PREDICTED: collagen alpha-2(IV) chain_ partial [Bos indicus]	Regular	4338169	1649963851	103	19	110	19268	4036632	0	997971			Green	8567 61775 97884 101350 144318
140425	XP_027409870.1	XP_027409870.1	fibrillin-1 [Bos indicus x Bos taurus]	Regular	4332381	3328367734	132	28	201	31260	3165372	0	1329250			Green	12310 35683 51827
51827	XP_019823414.1	XP_019823414.1	PREDICTED: fibrillin-1 [Bos indicus]	Regular	4332381	3319959162	132	28	197	31625	3165372	0	1329250			Green	12310 35683 140425
35683	XP_015328665.1	XP_015328665.1	fibrillin-1 isoform X1 [Bos taurus]	Regular	4332381	3328367734	132	28	201	31260	3165372	0	1329250			Green	12310 51827 140425
60221	XP_019831808.1	XP_019831808.1	PREDICTED: laminin subunit gamma-1 [Bos indicus]	Regular	4130489	1466062196	53	10	115	11871	2273472	0	538684			Green	11570 151883
124195	XP_027393640.1	XP_027393640.1	collagen alpha-2(VIII) chain isoform X2 [Bos indicus x Bos taurus]	Regular	3053102	607995611	22	3	32	30864	1351861	1166325	436765			Red	10588 17916 17917 27394 27395 41820 124191 124192 124194
124194	XP_027393639.1	XP_027393639.1	collagen alpha-2(VIII) chain isoform X1 [Bos indicus x Bos taurus]	Regular	3053102	674763725	23	4	36	45937	1356298	0	447297			Red	10588 17916 17917 27394 27395 41820 124191 124192 124195
124192	XP_027393637.1	XP_027393637.1	collagen alpha-2(VIII) chain isoform X1 [Bos indicus x Bos taurus]	Regular	3053102	674763725	23	4	36	45937	1356298	0	447297			Red	10588 17916 17917 27394 27395 41820 124191 124194 124195
124191	XP_027393636.1	XP_027393636.1	collagen alpha-2(VIII) chain isoform X1 [Bos indicus x Bos taurus]	Regular	3053102	674763725	23	4	36	45937	1356298	0	447297			Red	10588 17916 17917 27394 27395 41820 124192 124194 124195
41820	XP_019813407.1	XP_019813407.1	PREDICTED: collagen alpha-2(VIII) chain [Bos indicus]	Regular	3053102	674763725	23	4	36	45937	1356298	0	447297			Red	10588 17916 17917 27394 27395 124191 124192 124194 124195
27395	XP_010801983.2	XP_010801983.2	collagen alpha-2(VIII) chain isoform X2 [Bos taurus]	Regular	3053102	674763725	23	4	36	45937	1356298	0	447297			Red	10588 17916 17917 27394 41820 124191 124192 124194 124195
27394	XP_010801982.2	XP_010801982.2	collagen alpha-2(VIII) chain isoform X1 [Bos taurus]	Regular	3053102	701283895	23	4	36	32660	1356298	0	447297			Red	10588 17916 17917 27395 41820 124191 124192 124194 124195
17917	XP_005204873.2	XP_005204873.2	collagen alpha-2(VIII) chain isoform X2 [Bos taurus]	Regular	3053102	674763725	23	4	36	45937	1356298	0	447297			Red	10588 17916 27394 27395 41820 124191 124192 124194 124195
17916	XP_005204872.2	XP_005204872.2	collagen alpha-2(VIII) chain isoform X2 [Bos taurus]	Regular	3053102	674763725	23	4	36	45937	1356298	0	447297			Red	10588 17917 27394 27395 41820 124191 124192 124194 124195
10588	NP_001192594.2	NP_001192594.2	collagen alpha-2(VIII) chain precursor [Bos taurus]	Regular	3053102	674763725	23	4	36	45937	1356298	0	447297			Red	17916 17917 27394 27395 41820 124191 124192 124194 124195
6776	NP_001094625.1	NP_001094625.1	nidogen-1 precursor [Bos taurus]	Regular	2641590	1388524096	45	12	93	21002	643405	489085	385060			Red	37803 37804 84420 117480 117481
117481	XP_027386926.1	XP_027386926.1	nidogen-1 isoform X2 [Bos indicus x Bos taurus]	Regular	2630249	1387693198	44	11	93	21367	640713	0	378776			Red	6776 37803 37804 84420 117480
117480	XP_027386925.1	XP_027386925.1	nidogen-1 isoform X1 [Bos indicus x Bos taurus]	Regular	2630249	1388684524	44	11	93	21002	640713	0	378776			Red	6776 37803 37804 84420 117481
84420	XP_024842467.1	XP_024842467.1	nidogen-1 isoform X1 [Bos taurus]	Regular	2630249	1387532770	44	11	93	21367	640713	0	378776			Red	6776 37803 37804 117480 117481
37804	XP_019809391.1	XP_019809391.1	PREDICTED: nidogen-1 isoform X2 [Bos indicus]	Regular	2630249	1385690821	44	11	93	21367	640713	0	378776			Red	6776 37803 84420 117480 117481
37803	XP_019809390.1	XP_019809390.1	PREDICTED: nidogen-1 isoform X1 [Bos indicus]	Regular	2630249	1386682147	44	11	93	21002	640713	0	378776			Red	6776 37804 84420 117480 117481
101350	XP_027370795.1	XP_027370795.1	collagen alpha-3(IV) chain isoform X1 [Bos indicus x Bos taurus]	Regular	2484362	1620108450	30	7	100	45964	595105	0	245522			Yellow	8567 55819 61775 97884 144318
61775	XP_019833362.1	XP_019833362.1	PREDICTED: collagen alpha-3(IV) chain [Bos indicus]	Regular	2484362	1608734717	30	7	95	45964	595105	0	245522			Yellow	8567 55819 97884 101350 144318
8567	NP_001160001.2	NP_001160001.2	collagen alpha-3(IV) chain precursor [Bos taurus]	Regular	2484362	1620559310	30	8	102	45964	599491	171468	268087			Yellow	55819 61775 97884 101350 144318
144319	XP_027413764.1	XP_027413764.1	collagen alpha-1(IV) chain [Bos indicus x Bos taurus]	Regular	2263615	1615669945	66	16	95	34851	2864425	0	756422			Yellow	8549 55677
55677	XP_019827264.1	XP_019827264.1	PREDICTED: collagen alpha-1(IV) chain [Bos indicus]	Regular	2263615	1608782086	66	16	95	35582	2864425	1974811	756422			Yellow	8549 144319
8549	NP_001159983.2	NP_001159983.2	collagen alpha-1(IV) chain precursor [Bos taurus]	Regular	2263615	1615529676	66	16	95	34851	2864425	0	756422			Yellow	55677 144319
