# Supplementary material for: Development of a Hydrogel Platform with GBM and Microglia: A Potential Glioblastoma Tumor Model
Source: ACS Appl Bio Mater. 2025 Aug 25;8(9):7757–70. doi: 10.1021/acsabm.5c00735 (PMC12442066; doi:10.1021/acsabm.5c00735)
Supplement: Supplementary file 3 [file mt5c00735_si_003.xlsx]

## Sheet: Sheet1
												Normalized abundance						Raw abundance
												Monoculture			Coculture			Monoculture			Coculture			Tags
Accession	Peptide count	Unique peptides	Confidence score	Anova (p)	q Value	Max fold change	Power	Highest mean condition	Lowest mean condition	Mass	Description	Monoculture_1	Monoculture_2	Monoculture_3	Coculture_1	Coculture_2	Coculture_3	Monoculture_1	Monoculture_2	Monoculture_3	Coculture_1	Coculture_2	Coculture_3	Anova p-value <= 0.05
P30613	4	4	294104	3.05807e+09	0.00134815461952241	337079118029993	1	Coculture	Monoculture	622294561	KPYR_HUMAN Pyruvate kinase PKLR OS=Homo sapiens OX=9606 GN=PKLR PE=1 SV=2	145828203001673	16345056025408	160293174419537	567879069242947	530412589890377	484537286898891	136599362532823	90468919779894	838524667697838	856478592982155	606158115100387	426384786954899	x
O75608	2	2	108361	0.000253031591499031	0.00390089102746166	16494393330922	0.999999999921351	Coculture	Monoculture	250118089	LYPA1_HUMAN Acyl-protein thioesterase 1 OS=Homo sapiens OX=9606 GN=LYPLA1 PE=1 SV=1	61068694965055	647776797023498	653133825103619	112532509020291	101525974318178	101247939054894	572039196206936	358540631455149	341666964697955	169722200043293	116024382526735	890965093725634	x
P35754	1	1	62438	0.000319421000782638	0.00390089102746166	194927636784822	0.999999998491218	Coculture	Monoculture	120608937	GLRX1_HUMAN Glutaredoxin-1 OS=Homo sapiens OX=9606 GN=GLRX PE=1 SV=2	124632851185908	129736541489602	125074515759961	274766881217301	230414774771202	234459387648723	116745373475169	718084095049824	654289037227441	41440504601942	26331913726908	206320377719532	x
P17987	3	2	157757	0.000353941744559494	0.00390089102746166	195853436704428	0.999999995281839	Coculture	Monoculture	608569388	TCPA_HUMAN T-complex protein 1 subunit alpha OS=Homo sapiens OX=9606 GN=TCP1 PE=1 SV=1	929988950659009	105601422712012	985746307912169	211906843501845	181043637156276	189076869139135	871133945339309	584497638008998	515663002039642	319599162912808	206897558506761	166384513113461	x
P02768	21	19	835742	0.000675259653192484	0.00595378050277461	244699633464378	0.999998340680299	Monoculture	Coculture	713627109	ALBU_HUMAN Albumin OS=Homo sapiens OX=9606 GN=ALB PE=1 SV=2	147950208992446	171309786990206	14314065356951	537991814032794	682183199266501	669491280865694	138587075880885	948189553626256	748796506171106	811402456746644	779602313561216	589141238204953	x
Q8WVE0	2	2	125943	0.000941682409003053	0.00691903025749865	191370075177596	0.999983239078535	Monoculture	Coculture	249048095	EFMT1_HUMAN EEF1A lysine methyltransferase 1 OS=Homo sapiens OX=9606 GN=EEF1AKMT1 PE=1 SV=1	127479714780637	146297882375273	156298102647355	781735983162697	685730695731022	779884164252189	119412071303527	809750138757731	81762567282592	117901886370859	783656409959463	686285147119253	x
P10050	3	2	256722	0.00171802936855348	0.00992874371298711	338676475154715	0.999560209739384	Coculture	Monoculture	582169203	NCAP_MEASH Nucleoprotein OS=Measles virus (strain Halle) OX=11236 GN=N PE=1 SV=1	114819414438826	910219279784712	759956133578421	388830578840773	299150696554183	266534192107641	107552986979862	503800995707513	397547784976745	586436593829643	341870886571015	234545674380117	x
P68431	10	7	632845	0.00180174060045224	0.00992874371298711	153702458475068	0.999454162309384	Coculture	Monoculture	155181658	H31_HUMAN Histone H3.1 OS=Homo sapiens OX=9606 GN=H3C1 PE=1 SV=2	396798268680998	479777216821208	417927033587498	680643325899987	663515722905605	64552314805697	37168661095913	265553855999924	218625732648905	102655031619085	758269029811409	568049678323645	x
Q3KQV3	4	4	280515	0.00217751061428795	0.0100213373878495	18201303069148	0.998777128007065	Monoculture	Coculture	737445491	ZN792_HUMAN Zinc finger protein 792 OS=Homo sapiens OX=9606 GN=ZNF792 PE=1 SV=2	909561926332296	107111792592185	92118129250608	466409005585947	588066435729532	539839610599125	851999659624772	592857446094997	481887790908944	703440838893746	672045213537047	475049915824446	x
Q12931	2	1	128021	0.00260903259925149	0.0100213373878495	121228384794888	0.997548363461398	Coculture	Monoculture	803952776	TRAP1_HUMAN Heat shock protein 75 kDa_ mitochondrial OS=Homo sapiens OX=9606 GN=TRAP1 PE=1 SV=3	73904060818345	787340744183508	815021522658262	941521362132447	943246022034466	953677502767221	692269903117235	435788451959143	426353557429024	142000812351979	107794619073902	839220406428565	x
Q9P0K8	2	2	103283	0.00268446110708553	0.0100213373878495	193471863645586	0.997281132687861	Monoculture	Coculture	628511298	FOXJ2_HUMAN Forkhead box protein J2 OS=Homo sapiens OX=9606 GN=FOXJ2 PE=1 SV=1	622633048563031	707449388007346	60121324638477	385485236311637	284983589190301	327761949021957	583229277841422	391569058145057	314506303506635	5813911283114	325680646633667	288425086333576	x
P51688	4	4	202024	0.0027278149629697	0.0100213373878495	140538462656852	0.997120371854468	Monoculture	Coculture	572086838	SPHM_HUMAN N-sulphoglucosamine sulphohydrolase OS=Homo sapiens OX=9606 GN=SGSH PE=1 SV=1	352429394309102	353580038277115	389674256780525	264776790958291	240323863778604	274531958750586	330125652031108	195704462982199	203846157430311	399337932416856	274643292897305	241583576556836	x
P02042;P68871;P02100;P69891;P69892	3	3	163069	0.00408476460916929	0.0138521027677832	135797869529974	0.989528951889093	Coculture	Monoculture	161695581	HBD_HUMAN Hemoglobin subunit delta OS=Homo sapiens OX=9606 GN=HBD PE=1 SV=2	688627615237318	77515929142609	808550969114687	10194021511009	998338927427286	106804534530112	645047331913129	42904608980021	42296868544081	15374683930891	114090663384468	939862213554304	x
P42356;A4QPH2;Q8N8J0	5	4	26427	0.00578298906444386	0.018161333313607	142475239161468	0.974262659847834	Monoculture	Coculture	2393971856	PI4KA_HUMAN Phosphatidylinositol 4-kinase alpha OS=Homo sapiens OX=9606 GN=PI4KA PE=1 SV=4	370876512642509	429505850283598	412062196831862	312061621282616	266302185542821	272622348308437	347405331496691	237728951518429	215557722854084	470653195012408	304331446712288	239903150997115	x
Q05639	11	1	959232	0.00623512436985196	0.018161333313607	146171017567935	0.96942154927712	Monoculture	Coculture	508124122	EF1A2_HUMAN Elongation factor 1-alpha 2 OS=Homo sapiens OX=9606 GN=EEF1A2 PE=1 SV=1	226204098167701	25651443937883	238835647774334	145198285234086	169253446757364	179185240184319	211888612600304	141979227250576	124939557101917	218988918197844	193423670961301	157680043470826	x
P84243;Q16695;Q6NXT2;Q5TEC6	9	6	880937	0.0065913699729544	0.018161333313607	146027414833433	0.965436014727702	Coculture	Monoculture	15384958	H33_HUMAN Histone H3.3 OS=Homo sapiens OX=9606 GN=H3-3A PE=1 SV=2	492804518719951	552288915071226	475963970656225	827229911800547	69177426055682	702156633489686	461617037889902	305688652735324	24898597945666	124763307771883	790563025551015	617886207469401	x
Q9BYZ2	6	4	514652	0.00755812731551031	0.0190418389792663	181902190216301	0.954013127520732	Monoculture	Coculture	423992078	LDH6B_HUMAN L-lactate dehydrogenase A-like 6B OS=Homo sapiens OX=9606 GN=LDHAL6B PE=1 SV=3	152446316811319	180544066511708	152069490733988	710347275830393	954399879468787	100185006093129	142798644351833	999300745411542	795504984204464	107134999031218	109069287384449	881611459718433	x
P61204;P84077	1	1	130284	0.00777480259567165	0.0190418389792663	149357513876635	0.951354597496826	Coculture	Monoculture	206578382	ARF3_HUMAN ADP-ribosylation factor 3 OS=Homo sapiens OX=9606 GN=ARF3 PE=1 SV=2	226852747392237	247494213121349	257383880041145	417233726236852	331965600911204	343695664573097	21249621160211	136986585289508	13464249695212	629274389824642	379371920579959	302446492104337	x
Q92597	6	6	622173	0.00851216296647228	0.0197505116683325	131370638278146	0.942106003892134	Monoculture	Coculture	432917966	NDRG1_HUMAN Protein NDRG1 OS=Homo sapiens OX=9606 GN=NDRG1 PE=1 SV=1	457264389660529	534965038836937	52845302265318	391374154114574	367347698861279	398829386084855	428326090913098	296099989552522	276444020039426	590272829200237	419806756046719	350963253840627	x
Q9H063	2	2	12456	0.00956015634956142	0.0210730317620764	120244619925334	0.928578893847986	Monoculture	Coculture	292270554	MAF1_HUMAN Repressor of RNA polymerase III transcription MAF1 homolog OS=Homo sapiens OX=9606 GN=MAF1 PE=1 SV=2	444791073191595	429333073116329	405336201210864	374921552341261	348254976255221	340871366696692	416642157056306	237633320376748	212039224163508	565458917258584	397987498797537	299961156752675	x
P06744	2	2	182283	0.0109522607286824	0.0217827239144056	130965598653473	0.910262351558681	Coculture	Monoculture	633753545	G6PI_HUMAN Glucose-6-phosphate isomerase OS=Homo sapiens OX=9606 GN=GPI PE=1 SV=4	195486002369479	222653077590014	20794149183285	299360988642131	258756035711717	261833144547082	183114533115754	123237163481884	108778225255786	451498025253453	295707669590345	230408830391489	x
P04406	33	31	2985857	0.0112585718174798	0.0217827239144056	125182109136886	0.906213981683259	Monoculture	Coculture	362243681	G3P_HUMAN Glyceraldehyde-3-phosphate dehydrogenase OS=Homo sapiens OX=9606 GN=GAPDH PE=1 SV=3	542011308039555	556986374868882	587678985247977	48048316761884	412101366099856	454793841502677	507709740912977	308288668990654	307426269148739	724667573859351	470951466964633	400211047654593	x
O60814;P57053;P58876;P62807;Q5QNW6;Q93079;Q99877;Q99879;Q99880;P06899;P23527;P33778;Q16778;Q8N257;Q96A08;A0A2R8Y619	10	10	670744	0.0113644389661665	0.0217827239144056	155363200061314	0.904814813174552	Coculture	Monoculture	138901633	H2B1K_HUMAN Histone H2B type 1-K OS=Homo sapiens OX=9606 GN=H2BC12 PE=1 SV=3	106456033110178	131820499190455	145578637787785	189548512244076	1916853356858	215135827920289	997188881252037	729618677847829	761550074212193	285878194604165	21905894389819	189315965219618	x
P00338	20	18	2114179	0.0143496592565258	0.0263586018044581	12705205531969	0.865794141425963	Coculture	Monoculture	369739299	LDHA_HUMAN L-lactate dehydrogenase A chain OS=Homo sapiens OX=9606 GN=LDHA PE=1 SV=2	923116733810939	106325046651709	976305030248	117347352032651	124094864675967	134971379424637	864696641571512	588502853778802	510724086677426	176983974938701	141816221370553	118772578327892	x
P60709;P63261	37	18	3337612	0.0176346615494125	0.0310970464796874	123334078275793	0.824899696428991	Coculture	Monoculture	42079017	ACTB_HUMAN Actin_ cytoplasmic 1 OS=Homo sapiens OX=9606 GN=ACTB PE=1 SV=1	378532426923468	423836158651733	440216106943705	48863264753643	503818456096965	540079273680901	354576735853727	234590810684756	230285578987957	736958667987295	575766208271264	475260815366807	x
P68104;Q5VTE0	30	20	252595	0.01922841019759	0.0314339223315872	130847896676823	0.806081995575778	Coculture	Monoculture	504831199	EF1A1_HUMAN Elongation factor 1-alpha 1 OS=Homo sapiens OX=9606 GN=EEF1A1 PE=1 SV=1	889875977669706	947743441125167	102106542286947	137465352214318	112391970221701	124195576357678	833559550079346	524570397395952	534139115723334	207326062581021	128442096059758	109290050111375	x
P62805	9	8	859961	0.019251754612714	0.0314339223315872	124907826655883	0.805811611816012	Coculture	Monoculture	113673627	H4_HUMAN Histone H4 OS=Homo sapiens OX=9606 GN=H4C1 PE=1 SV=2	10201173130129	123007963484305	117223726247853	13943434675907	139972299508042	148082172818511	95555847084435	680841813172798	613220035439655	210295711875416	159961031946087	130309859357046	x
Q15582	23	20	1582403	0.0202977549425024	0.0319581768751109	126183626640059	0.793853179977043	Coculture	Monoculture	753083206	BGH3_HUMAN Transforming growth factor-beta-induced protein ig-h3 OS=Homo sapiens OX=9606 GN=TGFBI PE=1 SV=1	146244609344756	174508997454054	171194417858698	218747400091957	198987587527582	203022871077437	136989416307393	965896994601861	895551185298591	329916131085846	227403993198995	178656763827938	x
P36955	2	2	122954	0.023015726545569	0.0349879674296398	119281795178114	0.764205943620711	Coculture	Monoculture	464833447	PEDF_HUMAN Pigment epithelium-derived factor OS=Homo sapiens OX=9606 GN=SERPINF1 PE=1 SV=4	147353846108439	169625643654424	161887481793612	19755205421738	180554432433383	193094633536872	138028454241746	938867919726326	846864798622915	297949184255725	206338492944632	169920079236201	x
O75940	4	4	323779	0.0269125324579735	0.0374761507284817	114583052013249	0.725154795288058	Coculture	Monoculture	268822252	SPF30_HUMAN Survival of motor neuron-related-splicing factor 30 OS=Homo sapiens OX=9606 GN=SMNDC1 PE=1 SV=1	553438968789788	604632709271502	619260293911383	706329043486187	658252311419217	671939862988142	518414194109217	334660633688579	323947063903938	106528966836894	752253977291169	59129594991621	x
P08238	16	12	105243	0.0273077697604897	0.0374761507284817	205313980747513	0.721409209798786	Monoculture	Coculture	836065094	HS90B_HUMAN Heat shock protein HSP 90-beta OS=Homo sapiens OX=9606 GN=HSP90AB1 PE=1 SV=4	166124252062163	202856797399789	179124622024941	556068862272734	100377160087196	110975694805611	155610961843046	112280039311212	937035620536427	838666368520069	114711511976289	976567733098653	x
P04908;Q7L7L0;Q93077;P0C0S8;P20671;Q16777;Q6FI13;Q96KK5;Q99878;Q9BTM1;P0C0S5;P16104;Q71UI9;Q96QV6	7	7	404676	0.0276113631428537	0.0374761507284817	133649794443362	0.718557889108671	Coculture	Monoculture	141355084	H2A1B_HUMAN Histone H2A type 1-B/E OS=Homo sapiens OX=9606 GN=H2AC4 PE=1 SV=2	112367342317266	13041946456146	135406591922404	188980081597866	152034144111382	164440474386825	105256095968418	721864033919883	708338130472459	285020884119516	173745367251751	144704893790393	x
Q71DI3	5	1	647406	0.0280528438547456	0.0374761507284817	115673068468472	0.714451046562106	Coculture	Monoculture	154450777	H32_HUMAN Histone H3.2 OS=Homo sapiens OX=9606 GN=H3C15 PE=1 SV=3	977204579354708	110984216839196	111730240001626	12301195025084	124515722220695	123129225894535	915361499740051	614291085601156	584482543991246	185527355694381	142297179441497	108351679366047	x
Q13509	16	5	1318939	0.030923112041622	0.0400955614733868	125682818237979	0.688850088754874	Monoculture	Coculture	508890336	TBB3_HUMAN Tubulin beta-3 chain OS=Homo sapiens OX=9606 GN=TUBB3 PE=1 SV=2	711772317521841	837980916758691	823510145426448	579597720503382	626775008413097	681923072354648	666727305423065	463817488404307	430794120548247	874152732577696	716281560681343	600081008804262	x
P06748	2	2	193098	0.034795618262523	0.0433434095982482	119364686233085	0.657104169386156	Coculture	Monoculture	327461672	NPM_HUMAN Nucleophosmin OS=Homo sapiens OX=9606 GN=NPM1 PE=1 SV=2	207317063284973	23435145078632	232210514561313	289380137213095	25304631252511	261947138379665	19419685701386	129712143956754	121473821492138	436444845709258	289182569865141	230509143076053	x
Q71RC2	2	2	156807	0.0353943181450749	0.0433434095982482	248296718497041	0.652459813621997	Monoculture	Coculture	812804393	LARP4_HUMAN La-related protein 4 OS=Homo sapiens OX=9606 GN=LARP4 PE=1 SV=3	169892826076421	258237928345825	327468776682073	621035809290353	116593109895539	125616445361042	159141038998283	142933168215074	171305264957861	93664990477925	133243179130757	110540391300116	x
P52565	2	2	187845	0.037857269958261	0.0451065478534623	125630091587596	0.634039580995503	Monoculture	Coculture	232641679	GDIR1_HUMAN Rho GDP-dissociation inhibitor 1 OS=Homo sapiens OX=9606 GN=ARHGDIA PE=1 SV=3	292589503882862	314937578569054	315625436922877	211709843870919	254700269763868	26840788077153	27407277118909	174316089751835	165109784350546	319302046896648	291072720328028	23619448936995	x
P63104;P31947	8	6	609624	0.0443193760041543	0.0491753186942699	137404802247355	0.590423854953588	Monoculture	Coculture	279162394	1433Z_HUMAN 14-3-3 protein zeta/delta OS=Homo sapiens OX=9606 GN=YWHAZ PE=1 SV=1	79783851654799	915932568368214	101138043625979	557186293448718	748556884696295	677558334323376	747346744465731	506963267196437	529072711487503	840351684872083	855454487546576	596240111631025	x
P45985	1	1	120494	0.0446716627858337	0.0491753186942699	126158289659585	0.588222671468974	Monoculture	Coculture	447440407	MP2K4_HUMAN Dual specificity mitogen-activated protein kinase kinase 4 OS=Homo sapiens OX=9606 GN=MAP2K4 PE=1 SV=1	733682239842578	861142668174866	939487981428211	683350226910808	628567426981699	696918147769069	687250642888328	476637381022446	491464374753307	103063288041035	718329945432616	613276426801649	x
P18669;Q8N0Y7	11	8	851284	0.0456372506012045	0.0491753186942699	123606230481955	0.582275123037439	Coculture	Monoculture	289180363	PGAM1_HUMAN Phosphoglycerate mutase 1 OS=Homo sapiens OX=9606 GN=PGAM1 PE=1 SV=2	138139434046754	159123696418432	16448518208538	210000893540846	178423563571971	182325226344974	129397182732993	880740262008375	860453872404885	316724597834952	203903325535001	160443179283802	x
P04792	2	2	19719	0.0457339820941519	0.0491753186942699	130073115985002	0.581686118611799	Coculture	Monoculture	228395719	HSPB1_HUMAN Heat shock protein beta-1 OS=Homo sapiens OX=9606 GN=HSPB1 PE=1 SV=2	199345530113261	254403506709068	269871140927423	325579785653649	306970222266137	308685305175524	186729807929723	140810838484795	141174825183213	49104137099438	350807078993441	271637955720091	x
P06733	32	27	2788139	0.0489778230145996	0.051409361455403	113047472624967	0.562620031913394	Coculture	Monoculture	47511201	ENOA_HUMAN Alpha-enolase OS=Homo sapiens OX=9606 GN=ENO1 PE=1 SV=2	179611074447322	192573463009365	184573568031644	222674117428524	195123510761953	211603338698727	168244261180795	106588274458336	96554011335791	335838429549751	222988107276414	186207433214173	x
Q8N743	3	3	275188	0.054460096376914	0.0558344152909806	113706358034723	0.533156948403026	Monoculture	Coculture	454986245	KI3L3_HUMAN Killer cell immunoglobulin-like receptor 3DL3 OS=Homo sapiens OX=9606 GN=KIR3DL3 PE=1 SV=2	238380539218987	242437590375951	268142680937397	232911501668592	211666955709786	214101341603155	223294459009212	134187774463779	140270634256797	35127851340676	241894037486173	188405634395004
P31949	6	6	661784	0.0608972311309538	0.0600821446675474	113435194074082	0.502352265810901	Coculture	Monoculture	118545344	S10AB_HUMAN Protein S100-A11 OS=Homo sapiens OX=9606 GN=S100A11 PE=1 SV=2	115160816073219	125606924717959	126994639938684	149532619569975	132555037279596	135084313462813	107872782771525	695226910109327	664333579016155	22552598704679	151484548210041	118871958410931
P04075	29	22	2173205	0.061329004885426	0.0600821446675474	113408365421384	0.500415396111655	Coculture	Monoculture	398762787	ALDOA_HUMAN Fructose-bisphosphate aldolase A OS=Homo sapiens OX=9606 GN=ALDOA PE=1 SV=2	14243750212925	158399044826303	146771019506266	181561707994157	160593590495545	165469126137085	133423244551672	876729358243054	767787654120877	273832448886658	183527144655638	145610090292797
P02765	15	13	673222	0.0717735805068032	0.0687858016212938	345559095100194	0.457777824382993	Monoculture	Coculture	401391565	FETUA_HUMAN Alpha-2-HS-glycoprotein OS=Homo sapiens OX=9606 GN=AHSG PE=1 SV=2	15183036385366	177276992032139	192844525329667	107739016616473	6519945284938	750722665177373	142221672410642	981217681116894	100880709428197	162492626262794	745102552202329	660623510942849
P15259	5	2	288231	0.0896229445082427	0.08406464297509	114285173510048	0.399635755444853	Monoculture	Coculture	289373196	PGAM2_HUMAN Phosphoglycerate mutase 2 OS=Homo sapiens OX=9606 GN=PGAM2 PE=1 SV=3	315446162335463	339709926147845	340059940387061	259538691752272	29946399208372	311815461951631	295482929923748	18802743783398	177891946767543	391437800010405	342228922242252	27439244183747
Q6PF04	2	2	107457	0.0996049906024433	0.0914812065601009	222101543405817	0.373077089033886	Coculture	Monoculture	720824873	ZN613_HUMAN Zinc finger protein 613 OS=Homo sapiens OX=9606 GN=ZNF613 PE=1 SV=2	375926830234568	770629077447793	592384063872719	103021625719027	78530021220716	204669604632708	352136036185247	42653864311816	309887586983757	155377829227261	897444942846864	180105862081303
P13639	12	12	1005917	0.103747746805346	0.093341465657277	2010400949865	0.363041562880812	Monoculture	Coculture	963078182	EF2_HUMAN Elongation factor 2 OS=Homo sapiens OX=9606 GN=EEF2 PE=1 SV=4	163193948563256	290966221394666	300187659583827	650823660312484	152632499911968	15750771321066	152866104663576	161048085127967	157033983768208	981576119026604	174429171202026	13860417878448
Q969M2	2	2	106219	0.110709054274421	0.0973736054821352	115006094356267	0.347307853706104	Coculture	Monoculture	62784323	CXA10_HUMAN Gap junction alpha-10 protein OS=Homo sapiens OX=9606 GN=GJA10 PE=2 SV=1	140983365195951	160275683605329	162681045304867	196228933719989	166888147757549	17044230090673	132061133697698	887116443052775	851016083179986	295953646044637	190720595637103	149986401718107
Q13885	16	2	159245	0.112646941515685	0.0973736054821352	149601367126237	0.343159438489948	Monoculture	Coculture	503062991	TBB2A_HUMAN Tubulin beta-2A chain OS=Homo sapiens OX=9606 GN=TUBB2A PE=1 SV=1	178831181884113	118795461798028	121986235773415	123583062477563	76271260878999	806330060817303	16751372466738	657525865124894	638133645964817	186388710554722	871631718626797	709557098066344
Q5VXD3	2	2	110063	0.13253927304426	0.112365571008371	158897244725728	0.305480638896455	Coculture	Monoculture	136275444	SAM13_HUMAN Sterile alpha motif domain-containing protein 13 OS=Homo sapiens OX=9606 GN=SAMD13 PE=1 SV=1	642451249210897	483588418689744	49652522317762	124279884747377	661700504670955	673711553665643	60179326971215	267663333725626	259741969223777	187439662050443	756194589489698	592855008367441
Q9BUF5	12	6	865454	0.145111918488436	0.119301920611607	114404952883755	0.2854636363541	Coculture	Monoculture	503134573	TBB6_HUMAN Tubulin beta-6 chain OS=Homo sapiens OX=9606 GN=TUBB6 PE=1 SV=1	313154519259629	351701300042622	338761965304838	427584425675841	342330455272086	378273572664798	293336315092953	194664592465025	177212950841208	644885376339261	391216927094569	332874478502219
P11021	29	27	2106638	0.146133293593602	0.119301920611607	113325696054807	0.283944760482407	Monoculture	Coculture	724471105	BIP_HUMAN Endoplasmic reticulum chaperone BiP OS=Homo sapiens OX=9606 GN=HSPA5 PE=1 SV=2	124870985816194	149048401674606	136405181433182	131246120976004	11176235886136	119067009842876	116968437587765	82497410063694	713561945776662	197946181002496	127722573102151	10477699652412
P26145	1	1	59334	0.150097718063468	0.120135987995722	254704105096086	0.278188712389877	Monoculture	Coculture	86738107	PA_I82A2 Polymerase acidic protein (Fragment) OS=Influenza A virus (strain A/Camel/Mongolia/1982 H1N1) OX=387191 GN=PA PE=2 SV=1	338418611893441	309852966571468	381095101666988	208544060972421	199905775376905	183381981740526	31700155184218	171501787040321	199358235086295	314527394282303	22845330278678	161373106528575
A5A3E0	29	6	2159482	0.152605128486643	0.120135987995722	151319220483902	0.27465845654565	Monoculture	Coculture	123098626	POTEF_HUMAN POTE ankyrin domain family member F OS=Homo sapiens OX=9606 GN=POTEF PE=1 SV=2	463850262677599	60600944554753	64301053811064	222911095698817	434326318738614	474720733944644	434495172320784	33542264908651	33637127703531	336195841587808	496350252092432	417746382949261
Q15084	2	2	127253	0.174784335518025	0.135182251236164	110252445239768	0.246687947809243	Coculture	Monoculture	485205659	PDIA6_HUMAN Protein disulfide-isomerase A6 OS=Homo sapiens OX=9606 GN=PDIA6 PE=1 SV=1	329918272224866	368155724214865	395279857850709	419269695672693	379301832440788	406877831364976	309039162152535	203772019066372	206778556012874	632345051048497	433467998664868	358045752378657
P0C6L7;P0C6L8;P25881;P25882	2	2	65504	0.178391450562578	0.135593248591392	115936069120315	0.242625119955392	Coculture	Monoculture	240511809	LHDAG_HDVM1 Large delta antigen OS=Hepatitis delta virus genotype I (isolate Japanese M-1) OX=10424 PE=3 SV=1	407970558562153	481733999822297	384310160821993	55215386727957	449926229187324	474962488995273	382151854611486	266636923834485	201040094853152	832761749764271	514177906438418	417959123389564
Q15056	2	2	123178	0.185644645184912	0.138714684238704	117232058517677	0.234811085730265	Coculture	Monoculture	27442127	IF4H_HUMAN Eukaryotic translation initiation factor 4H OS=Homo sapiens OX=9606 GN=EIF4H PE=1 SV=5	912954635641151	803976455518667	853414748480223	118757198397406	900064892175236	925632462684206	855177658937041	444996219934501	446437798096657	179110313619251	102859858326842	814541235672748
P07737	4	4	270057	0.202689646200414	0.146754224884185	110511745514457	0.218117287345088	Coculture	Monoculture	152253488	PROF1_HUMAN Profilin-1 OS=Homo sapiens OX=9606 GN=PFN1 PE=1 SV=2	570346688898661	700286815971026	668176460558322	751377432112842	685978086805944	705257216083951	534251897250419	387604616824303	349536058900894	113323191628187	783939129695995	620614668796604
P0CG47;P0CG48;P62979;P62987	5	4	270359	0.203061890648213	0.146754224884185	141641479921172	0.217776383747378	Monoculture	Coculture	25818701	UBB_HUMAN Polyubiquitin-B OS=Homo sapiens OX=9606 GN=UBB PE=1 SV=1	529725619455633	637269888466145	593233220791292	230414626920053	499722833777183	512597880456143	49620156077843	352725119621282	310331797428492	347512712046389	571085710951178	451077644510428
P07205	7	3	461744	0.225894272172353	0.158222944573938	135581234596807	0.198529074096347	Monoculture	Coculture	451954213	PGK2_HUMAN Phosphoglycerate kinase 2 OS=Homo sapiens OX=9606 GN=PGK2 PE=1 SV=3	781091043682307	880896711928675	981712727231993	3889596692662	856975432918464	703966365156924	731659147208144	487571127575004	513552957796196	586631288777786	979355737412934	619478741361518
P07237	15	12	1040181	0.22610907304053	0.158222944573938	109936211828736	0.198362274905027	Monoculture	Coculture	575156095	PDIA1_HUMAN Protein disulfide-isomerase OS=Homo sapiens OX=9606 GN=P4HB PE=1 SV=3	113321748415404	128298520907311	131468057633539	12388040566786	105618671164782	109868926439536	106150101804872	71012473605473	687734894135375	1868371653245	120701536601693	966828354794093
P48742	1	1	56707	0.240539874999685	0.165691080268878	20357529229272	0.18769065217078	Monoculture	Coculture	457208826	LHX1_HUMAN LIM/homeobox protein Lhx1 OS=Homo sapiens OX=9606 GN=LHX1 PE=1 SV=2	231697766260658	415711362022083	567142664863909	40121126907948	315335930681182	241153552405844	217034610041253	230093783734386	296683321865958	605109224553526	360367451693853	21221113182862
P08758	19	18	1705635	0.25693518687215	0.174261821854964	109243501136973	0.176720976957048	Coculture	Monoculture	359938588	ANXA5_HUMAN Annexin A5 OS=Homo sapiens OX=9606 GN=ANXA5 PE=1 SV=2	668768883646576	731870699441701	756094597761128	866813136375063	719485423295646	769793369706987	626445374128772	405086109794436	395527740736107	130733273267261	822231478549988	67740541505591
P04080	2	2	131536	0.277518494268436	0.183123926107959	109821570737515	0.164429141926697	Coculture	Monoculture	111966342	CYTB_HUMAN Cystatin-B OS=Homo sapiens OX=9606 GN=CSTB PE=1 SV=2	664308913120347	765020686769232	688518632666637	857764012841547	697548974158543	770541207829842	622267655976467	423434432000105	360177443457128	129368479068729	79716239664209	678063500217386
Q9NY65	13	2	1331386	0.278309397468642	0.183123926107959	13741356694609	0.163986135379271	Monoculture	Coculture	507779567	TBA8_HUMAN Tubulin alpha-8 chain OS=Homo sapiens OX=9606 GN=TUBA8 PE=1 SV=1	675439425188255	11256971056052	110702454716703	456017576296407	890980955501135	769358056996504	632693765753893	6230666997112	579105999932985	687768423376048	101821741578293	677022347080881
Q562R1	11	1	1101366	0.289475005798373	0.185113855481967	157404315079662	0.15794252158333	Monoculture	Coculture	423454528	ACTBL_HUMAN Beta-actin-like protein 2 OS=Homo sapiens OX=9606 GN=ACTBL2 PE=1 SV=2	172228792458689	215441316651397	226450377587105	330330224149551	195704553081825	161417221966293	161329172103868	119245496394213	118460582182553	498206010614646	223652125295819	142044481735234
P07900	9	5	72957	0.291418471702163	0.185113855481967	106617654031685	0.156929229747787	Coculture	Monoculture	850590572	HS90A_HUMAN Heat shock protein HSP 90-alpha OS=Homo sapiens OX=9606 GN=HSP90AA1 PE=1 SV=5	807185143981023	956809013383994	937702235845604	959526971129776	940421273669807	98053706870023	756101864002995	529588138100956	490530216622949	144716429020221	107471805442214	86285637956769
P62736;P63267	21	1	2018765	0.306242979780195	0.185113855481967	112819840817424	0.149549392929538	Monoculture	Coculture	424082561	ACTA_HUMAN Actin_ aortic smooth muscle OS=Homo sapiens OX=9606 GN=ACTA2 PE=1 SV=1	217546425706722	278964659642515	292202229590121	218783476248319	23853887341643	241768616272467	203778847034762	154405291578034	152856650543543	329970541359643	272603397136853	212752377843788
P43490	19	17	142584	0.306837088187282	0.185113855481967	113531946779777	0.149265930129242	Monoculture	Coculture	558063386	NAMPT_HUMAN Nicotinamide phosphoribosyltransferase OS=Homo sapiens OX=9606 GN=NAMPT PE=1 SV=1	401523831264872	494471552963631	477803090406673	335315645950848	41901466734323	455724225187495	376113112988774	273687084271648	249948058648856	505725053455035	478852021609596	401029769887047
Q8IYW4	3	3	155106	0.313560247949555	0.185113855481967	109228082605676	0.146120426751198	Monoculture	Coculture	682226418	ENTD1_HUMAN ENTH domain-containing protein 1 OS=Homo sapiens OX=9606 GN=ENTHD1 PE=1 SV=1	141516980292368	133885907042299	162271480295376	145554148943255	122412901349192	132730606563885	132560978587151	741050588327106	848873569222495	219525633962574	139894065412609	116800735324929
Q5T200	15	13	919827	0.315081089865822	0.185113855481967	126110466907846	0.145424397780163	Monoculture	Coculture	1973199214	ZC3HD_HUMAN Zinc finger CCCH domain-containing protein 13 OS=Homo sapiens OX=9606 GN=ZC3H13 PE=1 SV=1	73014471968119	882715695364428	869609012279176	390052641165434	77283847700677	805596897290331	683936997180255	488577924163981	454909331410413	588279715502992	88320361060113	708911926306184
P37802	10	9	644352	0.316745624719311	0.185113855481967	117871242799608	0.14466900232349	Coculture	Monoculture	225625876	TAGL2_HUMAN Transgelin-2 OS=Homo sapiens OX=9606 GN=TAGLN2 PE=1 SV=3	278208919758509	426882608245118	451312078174592	411692963796802	462817072960998	488557265623955	260602272452891	236277002542704	236090096630619	620917778926781	528909626071089	429922301649011
A6NNZ2;Q3ZCM7	3	2	194406	0.318878985231122	0.185113855481967	142305487579597	0.143710488699532	Monoculture	Coculture	502000406	TBB8B_HUMAN Tubulin beta 8B OS=Homo sapiens OX=9606 GN=TUBB8B PE=1 SV=1	825495994400135	91090222324092	91592751920988	208153302689184	825996903438083	829675133262671	773253899365153	504179000877136	479139440255019	313938050313227	943953321640167	730100375147808
P30101	12	11	774689	0.319124756193729	0.185113855481967	108515806962675	0.143600753276815	Coculture	Monoculture	571816493	PDIA3_HUMAN Protein disulfide-isomerase A3 OS=Homo sapiens OX=9606 GN=PDIA3 PE=1 SV=4	473816270700496	567582018369526	520970787237179	617001895566953	519622497577482	55879301774561	443830474511329	314153295091575	272529917652622	930565932086553	593827144563856	491728600183179
Q5VTB9	1	1	12408	0.324942083886385	0.186040397444305	114434048483816	0.14104405921955	Coculture	Monoculture	637918708	RN220_HUMAN E3 ubiquitin-protein ligase RNF220 OS=Homo sapiens OX=9606 GN=RNF220 PE=1 SV=1	760453223951768	805037735632871	733865322819854	107344112080613	784815323359344	772990038856942	712327406425281	445583632209911	383899176107079	161897028890829	896890809487989	680218430960613
P07195	4	3	25696	0.332511581159176	0.187933497373619	107249370069627	0.137830395534622	Coculture	Monoculture	369237028	LDHB_HUMAN L-lactate dehydrogenase B chain OS=Homo sapiens OX=9606 GN=LDHB PE=1 SV=2	757433682628854	870737989522283	909752988762673	970238323453622	867479253079308	884190635138839	709498958900307	481948334719346	475909423686826	146331921554484	991359554726861	77807311384451
Q92743	8	7	414696	0.353085841295311	0.196615183120688	121130027567344	0.129691389532375	Monoculture	Coculture	521994523	HTRA1_HUMAN Serine protease HTRA1 OS=Homo sapiens OX=9606 GN=HTRA1 PE=1 SV=1	463238144598482	55416359481799	55301742291429	273099813245947	497359351860124	526014710009386	433921792565147	306726276903509	289294133988903	411890764180481	568384712198086	462884232290872
P07355	28	13	2279586	0.356791924874167	0.196615183120688	144417760778814	0.128311210529927	Monoculture	Coculture	388322204	ANXA2_HUMAN Annexin A2 OS=Homo sapiens OX=9606 GN=ANXA2 PE=1 SV=2	831124282007066	101712690178588	104876821220887	141248061365628	914868172971409	949883152704284	778525996829382	562973733100692	548630981836311	213031167042599	104551584533146	83588144121998
P26641	11	10	833985	0.370827423061212	0.201826805736634	12314647396204	0.123302115426783	Monoculture	Coculture	50461.03	EF1G_HUMAN Elongation factor 1-gamma OS=Homo sapiens OX=9606 GN=EEF1G PE=1 SV=3	161740402098997	25722182133628	260072144640977	142672036044447	198633371383968	210098417812712	151504546910394	142370758986305	136048780275425	215178814130531	226999193248835	184883127760873
P27797	15	14	1051268	0.382984904305163	0.203807187247763	129576835739812	0.11922423758874	Monoculture	Coculture	483126894	CALR_HUMAN Calreticulin OS=Homo sapiens OX=9606 GN=CALR PE=1 SV=1	204833244817858	245484817091574	231115359338274	707581802473464	221793443325573	233339765391088	191870228746684	135874396454296	120900924565739	106717908693159	253466637312738	205335128677407
P68371	21	2	2003866	0.383712162473531	0.203807187247763	109440300722662	0.118987544526121	Monoculture	Coculture	502873523	TBB4B_HUMAN Tubulin beta-4B chain OS=Homo sapiens OX=9606 GN=TUBB4B PE=1 SV=1	456701553383476	572384525833893	528963348041095	421932300484379	475169920414993	526550142051275	427798874125994	31681145461003	276710981142336	636360807476746	543026520864977	463355403619235
P27348	4	2	279384	0.394530434495433	0.207058587578372	113312368941579	0.11555852066393	Coculture	Monoculture	280494331	1433T_HUMAN 14-3-3 protein theta OS=Homo sapiens OX=9606 GN=YWHAQ PE=1 SV=1	109375870674446	155394992170952	165846440174622	14694635601036	158814766020206	182181545093756	102453941714075	860102104211675	867574877345149	221625368949397	181494295300971	160316742162559
P61371	2	2	110228	0.416824364981983	0.212370023203798	136845931655233	0.108999428750199	Monoculture	Coculture	399482831	ISL1_HUMAN Insulin gene enhancer protein ISL-1 OS=Homo sapiens OX=9606 GN=ISL1 PE=1 SV=1	136367695601318	17635865238393	219755739478822	103351144129072	191222188151065	187553342541355	127737570002123	97613472540017	114958487214732	155874810855011	218529656618778	165043834941979
P13929	8	1	695729	0.421295172339316	0.212370023203798	108907529878722	0.107760382666953	Monoculture	Coculture	473291175	ENOB_HUMAN Beta-enolase OS=Homo sapiens OX=9606 GN=ENO3 PE=1 SV=5	478261633370774	578834982469713	532855085710626	561344332608611	421572404373605	476993062938557	447994509276128	320381744262279	278746824557333	846622864287054	481775016061094	419745994826733
P04083	21	20	1515722	0.425806190749565	0.212370023203798	106693744820234	0.106534504103533	Monoculture	Coculture	389424262	ANXA1_HUMAN Annexin A1 OS=Homo sapiens OX=9606 GN=ANXA1 PE=1 SV=2	11831858561483	139084931658802	134931066321612	135555809747986	112609870379423	119554643361358	110830710645083	769826882530867	705850563875631	204446079265236	128691113431145	105206105943584
A6NMY6	16	2	1295606	0.428549016495081	0.212370023203798	114296174386469	0.105800813085014	Monoculture	Coculture	388301648	AXA2L_HUMAN Putative annexin A2-like protein OS=Homo sapiens OX=9606 GN=ANXA2P2 PE=5 SV=2	112841217781966	132382407506044	131672626938682	757904153115235	122609297541547	131354326816091	105699981890794	732728807188937	688805035825671	114307555575316	140118507946666	115589631942547
Q16774	2	2	167707	0.428737230919813	0.212370023203798	130484814522278	0.105750785941555	Monoculture	Coculture	217826515	KGUA_HUMAN Guanylate kinase OS=Homo sapiens OX=9606 GN=GUK1 PE=1 SV=2	227088851807578	270556461086905	247813655114688	326683526756915	269749843359172	268881208220253	212717373983343	149751403335384	129636126777401	492706039897218	308271447012625	236611009684982
Q8WXA9	17	15	1097284	0.435846787907659	0.213492863718198	106843041303074	0.103890548366425	Coculture	Monoculture	594373939	SREK1_HUMAN Splicing regulatory glutamine/lysine-rich protein 1 OS=Homo sapiens OX=9606 GN=SREK1 PE=1 SV=1	370402912907939	414236146805208	384101813966406	469482507996235	377239706385728	401996080009387	346961703854669	229277260824301	200931104574258	7080763135264	431111390872257	353749892043446
Q9UJ72	1	1	55234	0.442844653562113	0.214536917344574	126257108134745	0.102114165282417	Monoculture	Coculture	37848025	ANX10_HUMAN Annexin A10 OS=Homo sapiens OX=9606 GN=ANXA10 PE=1 SV=3	39543751273602	415114288880221	387241768968749	247320137110623	438430132822923	485531822685295	370411971411905	229763307276612	202573675902988	373009703159245	501040111001289	427259961974181
Q5W0A0	4	4	199668	0.447966267578836	0.214659200482471	108804362658757	0.100847230769207	Coculture	Monoculture	818568135	ERI6B_HUMAN Glutamate-rich protein 6B OS=Homo sapiens OX=9606 GN=ERICH6B PE=1 SV=1	889504964069073	103134611452408	10603402666486	125839696939826	983321247169381	100194802626067	833212016335568	570843983374205	554684547834241	189792180085112	112374435502284	88169766758566
P08865	1	1	58629	0.467981366849375	0.221838865460329	108208893491504	0.0961501348876699	Monoculture	Coculture	329681859	RSSA_HUMAN Small ribosomal subunit protein uS2 OS=Homo sapiens OX=9606 GN=RPSA PE=1 SV=4	453764244502986	546267116263712	503584757285473	544686424311784	400003138208624	444859918613711	425047454905445	302355622659436	263434948362362	821499307824387	457125552658715	39146936005043
P09382	8	8	734562	0.525212166049058	0.243044777106207	109886039829666	0.0846686958930316	Monoculture	Coculture	150578861	LEG1_HUMAN Galectin-1 OS=Homo sapiens OX=9606 GN=LGALS1 PE=1 SV=2	144707463778921	166997554683221	151557822893495	989456435822181	15453108111792	168108075401619	13554955008062	924321602482712	7928283505457	149230408703014	176598879137131	147932321935989
P60174	18	18	1683289	0.528520504151577	0.243044777106207	104884431488944	0.0840825819315199	Monoculture	Coculture	269546554	TPIS_HUMAN Triosephosphate isomerase OS=Homo sapiens OX=9606 GN=TPI1 PE=1 SV=4	158935600643637	190071759979068	190629907425054	173558261444671	163500402360048	177447884390321	14887724928931	105203596605845	997221998726483	26176160315387	186849063543541	156151199148381
P04004	7	7	528675	0.529516206756981	0.243044777106207	119138074698112	0.0839076898134218	Monoculture	Coculture	551040374	VTNC_HUMAN Vitronectin OS=Homo sapiens OX=9606 GN=VTN PE=1 SV=1	137681656760954	207834768402246	20974938001555	586313160261137	200839435630677	206598392557396	128968376204934	115035316861732	109723966609479	884280998799317	229520294314427	181803163508016
P0CG38	19	3	1570326	0.537936007069268	0.243044777106207	116583990782812	0.0824561862544455	Monoculture	Coculture	1229363902	POTEI_HUMAN POTE ankyrin domain family member I OS=Homo sapiens OX=9606 GN=POTEI PE=1 SV=1	264267803900211	375591712606143	342207432008171	814656678045993	370835431261707	390067515972827	247543429924207	207887794724828	179015341262971	122867005171808	423792553778735	343252953267158
P08123	11	11	61428	0.540281809804875	0.243044777106207	137604508910702	0.0820603735444723	Monoculture	Coculture	1298272687	CO1A2_HUMAN Collagen alpha-2(I) chain OS=Homo sapiens OX=9606 GN=COL1A2 PE=1 SV=7	504945992941616	149162063256019	19739970417011	137412759696593	127003243497982	147804431335969	472990130369613	825603210777337	10326361178029	207246742232689	145139930985203	130065451452713
P0DPH7;P0DPH8;Q6PEY2	26	6	224838	0.548680309863055	0.244329667022326	181967186354505	0.0806731243187837	Monoculture	Coculture	506439551	TBA3C_HUMAN Tubulin alpha-3C chain OS=Homo sapiens OX=9606 GN=TUBA3C PE=1 SV=1	381063273836324	252713460923154	26372030957141	226341618560278	148388249939165	133724894017325	356947416338354	139875408123513	137957206069023	341369776590368	169578821469451	117675691815316
P23528;Q9Y281	7	7	550472	0.556312467184343	0.245251016028678	103564537843973	0.0794519048367963	Coculture	Monoculture	187306344	COF1_HUMAN Cofilin-1 OS=Homo sapiens OX=9606 GN=CFL1 PE=1 SV=3	983561640607505	115993049498139	105760923201781	112878716941858	103908944074021	114732922712019	921316249897016	64201467855235	553255890678657	170244352891678	118747652077787	10096307163557
P25705	3	2	25475	0.566232239534239	0.247152633192704	105513173541503	0.0779188144993793	Coculture	Monoculture	598647823	ATPA_HUMAN ATP synthase F(1) complex subunit alpha_ mitochondrial OS=Homo sapiens OX=9606 GN=ATP5F1A PE=1 SV=1	162115228797715	174424133834552	158816445767254	200568690220632	16123850861803	160858434925839	151855652437659	965427279479863	830799613858712	302498892634744	184264160256268	141552758394968
P68366	18	2	1834462	0.604053172578195	0.258290216667111	109880464218341	0.0725961277260232	Monoculture	Coculture	506658458	TBA4A_HUMAN Tubulin alpha-4A chain OS=Homo sapiens OX=9606 GN=TUBA4A PE=1 SV=1	624502656901758	724056279318093	677140299507059	276704072210564	780632410659296	786211640208402	584980566700498	400760874407111	354225216816074	417326729008122	892110556292237	691853221157103
P55072	6	6	443105	0.606308477060101	0.258290216667111	103265643360232	0.0723032669787949	Coculture	Monoculture	900062895	TERA_HUMAN Transitional endoplasmic reticulum ATPase OS=Homo sapiens OX=9606 GN=VCP PE=1 SV=4	284485783187029	310258013605692	310987135497497	341442450339135	298544334221284	295322089781699	266481900161336	171725978181601	162683398962968	514965536308105	341177932716255	25987854751191
P04350	18	2	1495465	0.60932538755938	0.258290216667111	10486426868818	0.071915601035952	Monoculture	Coculture	500421169	TBB4A_HUMAN Tubulin beta-4A chain OS=Homo sapiens OX=9606 GN=TUBB4A PE=1 SV=2	3099709094109	302943938323824	263467729938247	321697338484037	249639362760024	264393704008603	2903541822343	167677680709199	137825076766741	485185841059829	2852890909259	232662080306421
Q14896	3	2	201793	0.628063686735434	0.261365632137986	109266626001268	0.0696097416402386	Monoculture	Coculture	1419602119	MYPC3_HUMAN Myosin-binding protein C_ cardiac-type OS=Homo sapiens OX=9606 GN=MYBPC3 PE=1 SV=4	321586590989427	402391873437309	576578616394487	104156994577993	461978871274202	624124260607768	301234757228376	222721525466124	301619451024448	157090199299535	527951725063032	549219011803642
P07437;Q9H4B7	23	5	2111209	0.628437833721224	0.261365632137986	10399626600134	0.0695654438170854	Monoculture	Coculture	501271555	TBB5_HUMAN Tubulin beta chain OS=Homo sapiens OX=9606 GN=TUBB PE=1 SV=2	923450794458629	111845899339302	10914712607706	103870112914896	931410116318322	104286332477533	865009560955983	619060447349236	57096977432363	156657522667363	10644200595043	917702452587912
A0A0A0MS06	1	1	57225	0.636472191865796	0.26213655905939	118703823333454	0.0686301665678772	Monoculture	Coculture	131269204	TVB23_HUMAN Probable non-functional T cell receptor beta variable 23-1 OS=Homo sapiens OX=9606 GN=TRBV23-1 PE=1 SV=6	241857509106574	747557500646124	111162483645842	61309149089938	957998816958428	750677016077298	226551386410181	41376866161659	58151250043642	924668236487138	109480575729912	660583340490881
P09972	6	3	490092	0.642183772905922	0.26213655905939	107689914899819	0.0679835481560679	Monoculture	Coculture	398550986	ALDOC_HUMAN Fructose-bisphosphate aldolase C OS=Homo sapiens OX=9606 GN=ALDOC PE=1 SV=2	350958424162987	408825716522996	395150956404038	195160481622839	425163114348413	452139965880784	328747773266039	226282619616493	206711125167407	294342200230908	485878497071323	397875681064154
Q9UQM7	3	2	170434	0.65840036682239	0.266290448250727	106050814887764	0.0662277122034065	Monoculture	Coculture	546580572	KCC2A_HUMAN Calcium/calmodulin-dependent protein kinase type II subunit alpha OS=Homo sapiens OX=9606 GN=CAMK2A PE=1 SV=2	360558850371283	407454158766038	374869732045856	143532014927886	45728829928995	476854329199776	337740629744436	225523470498284	196101623560721	21647583940224	522591316341766	419623911434488
P11142	5	4	367207	0.694007370023555	0.278139980463479	102380742246991	0.0627639267113227	Monoculture	Coculture	711263096	HSP7C_HUMAN Heat shock cognate 71 kDa protein OS=Homo sapiens OX=9606 GN=HSPA8 PE=1 SV=1	404859910066779	477209682104894	454748103289363	442138290370161	424348433526043	439244867926019	379238065695587	264132740698017	237887547974382	666835601714642	484947475822755	386528208448795
Q69YL0	4	4	285643	0.747606594791226	0.296921856583021	126495073196984	0.0584676439074067	Monoculture	Coculture	109476424	NCAS2_HUMAN Protein NCBP2AS2 OS=Homo sapiens OX=9606 GN=NCBP2AS2 PE=1 SV=1	333490954750131	117941165877798	125913817581181	38465698906755	618412457751614	118835249498497	312385744949539	652797387660187	658679587750165	58014196088707	706724796677224	104573051259773
P09936	5	5	45856	0.764349928192494	0.299956426821481	104542174586239	0.0573316917073907	Monoculture	Coculture	25166553	UCHL1_HUMAN Ubiquitin carboxyl-terminal hydrolase isozyme L1 OS=Homo sapiens OX=9606 GN=UCHL1 PE=1 SV=2	605917717601052	802571264714213	814847572821073	554984469915558	755744683406993	816007318284183	567571788364538	444218455123136	42626256089723	837030881511271	863668739246555	718072924350285
P10809	11	10	593848	0.768855264647223	0.299956426821481	102331680393589	0.0570418154046697	Coculture	Monoculture	61225852	CH60_HUMAN 60 kDa heat shock protein_ mitochondrial OS=Homo sapiens OX=9606 GN=HSPD1 PE=1 SV=2	218036645760856	244718141721223	233030559711884	265194314242261	222763852647249	224050670826444	204238043167727	135450046164706	121902803006709	399967643519377	254575625855834	19716087931819
A0A0J9YX94	2	2	103602	0.783738727946355	0.303080837624119	103860674526488	0.0561305781892795	Monoculture	Coculture	604135659	PMA6F_HUMAN Paraneoplastic antigen Ma6F OS=Homo sapiens OX=9606 GN=PNMA6F PE=1 SV=1	840444199959856	111884688031966	108543669904036	100324874822999	796095363357981	113220605713674	78725609721466	619275140472317	567812978104526	151310573471325	909781694648245	99632257725922
O14950;P19105;P24844	1	1	125266	0.813870561125388	0.311531924356861	101920877382999	0.0544966710593811	Coculture	Monoculture	198362475	ML12B_HUMAN Myosin regulatory light chain 12B OS=Homo sapiens OX=9606 GN=MYL12B PE=1 SV=2	405413446221406	524121974769306	431516418503494	425375135437446	460105603169618	501715237842883	379756570925059	290098417629012	225734603324259	641553311649164	525810945064602	441501099262778
P09104	17	11	1317502	0.819725649468656	0.311531924356861	102110834938601	0.0542109103300681	Monoculture	Coculture	476108108	ENOG_HUMAN Gamma-enolase OS=Homo sapiens OX=9606 GN=ENO2 PE=1 SV=3	205680751853614	246136597135898	240593453159199	19025806428807	236322866930146	251516356464383	192664100703161	136235152859489	125859099173224	286948345221087	270070934031002	221330227758337
Q9P1V8	3	3	159789	0.86631094815676	0.324432510493241	12576535366447	0.0522887892455425	Monoculture	Coculture	773788979	SAM15_HUMAN Sterile alpha motif domain-containing protein 15 OS=Homo sapiens OX=9606 GN=SAMD15 PE=1 SV=1	163760128410055	192312335993867	298046129937447	529963245846544	153570820576119	196353423984396	153396453420262	106443742197445	155913708097333	79929372241173	175501488669564	172787760853835
P14618	43	36	3777365	0.875569814482144	0.324432510493241	101182358620183	0.0519789722683219	Coculture	Monoculture	585072826	KPYM_HUMAN Pyruvate kinase PKM OS=Homo sapiens OX=9606 GN=PKM PE=1 SV=4	290166806179963	34167150256549	331372312217291	353562694960898	297762469932237	323274059877084	271803395615547	189113158796295	173347280065097	533245361402004	340284414363286	284475818220154
P02795;P13640;P80297;P04731;P04732;P80294;Q8N339	2	2	159465	0.875748306331904	0.324432510493241	11240620381982	0.0519732291335047	Monoculture	Coculture	71827224	MT2_HUMAN Metallothionein-2 OS=Homo sapiens OX=9606 GN=MT2A PE=1 SV=1	537846741680772	42552105069881	530749830719328	383115783473018	400574449032017	459690315617965	503808732067461	235523388482029	277645524861704	577817505434149	457778449476108	404519863774481
P00558	30	24	2588093	0.92796545565933	0.340912233478899	100903928016555	0.050657855576225	Monoculture	Coculture	450139805	PGK1_HUMAN Phosphoglycerate kinase 1 OS=Homo sapiens OX=9606 GN=PGK1 PE=1 SV=3	160020698314933	183499281253172	195892051321662	173425490611549	171728367049192	189425956517817	149893675790726	101565768447387	102474929349908	261561357392931	196252022036882	166691704224677
Q9UPW6	2	2	115215	0.976778604439623	0.353562825755447	100763901793101	0.050068110471127	Coculture	Monoculture	830687706	SATB2_HUMAN DNA-binding protein SATB2 OS=Homo sapiens OX=9606 GN=SATB2 PE=1 SV=2	120952189596438	146443343425717	145087604900342	174378166955718	119539725176463	121716211877145	113297645145041	810555257081169	758981385992857	262998189526767	136610585558609	10710825043486
P18615	8	8	540546	0.978440462855294	0.353562825755447	11132349954081	0.0500587065231773	Coculture	Monoculture	433539105	NELFE_HUMAN Negative elongation factor E OS=Homo sapiens OX=9606 GN=NELFE PE=1 SV=3	479129681747772	593750046981564	56877998367098	277660163046695	771869739235308	778023140113619	448807622600608	328637144382885	297539835072828	418768710899063	882096532313834	684647476701934
P08670;P41219	42	39	3946647	0.989380462615131	0.354609397878524	100734944722782	0.0500142363727794	Coculture	Monoculture	537087907	VIME_HUMAN Vimentin OS=Homo sapiens OX=9606 GN=VIM PE=1 SV=4	258901251061618	279285455448145	274384769720345	229911273095893	290728302073198	297903852244399	24251650315928	154582850161866	143535991900013	346753550812178	332245732755793	262150455716688
